# Supplementary material for: Determination of Sustainable Critical Flux through a Long-Term Membrane Resistance Model
Source: Polymers (Basel). 2023 May 16;15(10):2319. doi: 10.3390/polym15102319 (PMC10220670; doi:10.3390/polym15102319)
Supplement: Supplementary file 1 [file polymers-15-02319-s001.zip]

Archive with 1 entries (1 files):
- polymers-2327278-supplementary.pdf
